# Supplementary material for: Variant Aldehyde Dehydrogenase 2 (ALDH2*2) as a Risk Factor for Mechanical LA Substrate Formation and Atrial Fibrillation with Modest Alcohol Consumption in Ethnic Asians
Source: Biomolecules. 2021 Oct 21;11(11):1559. doi: 10.3390/biom11111559 (PMC8615757; doi:10.3390/biom11111559)
Supplement: Supplementary file 1 [file biomolecules-11-01559-s001.zip]

Archive with 1 entries (1 files):
- biomolecules-1371609-supplementary.pdf
